# Supplementary material for: Spreading Degree Modulates Floral Aroma Development in Green Tea: Integrated GC-E-Nose, Metabolomics, and Molecular Docking Reveals Key Odorants and Olfactory Receptor Interactions
Source: Foods. 2026 Feb 16;15(4):735. doi: 10.3390/foods15040735 (PMC12939911; doi:10.3390/foods15040735)
Supplement: Supplementary file 1 [file foods-15-00735-s001.zip]

Archive with 1 entries (1 files):
- foods-4122907-supplementary.pdf
